# Supplementary material for: Making Noah’s Ark Work for Fishing Cat Conservation: A Blueprint for Connecting Populations across an Interactive Wild Ex Situ Spectrum
Source: Animals (Basel). 2024 Sep 25;14(19):2770. doi: 10.3390/ani14192770 (PMC11475073; doi:10.3390/ani14192770)
Supplement: Supplementary file 1 [file animals-14-02770-s001.zip]

Archive with 1 entries (1 files):
- animals-3147547-supplementary.xlsx
