# Supplementary material for: Making Noah’s Ark Work for Fishing Cat Conservation: A Blueprint for Connecting Populations across an Interactive Wild Ex Situ Spectrum
Source: Animals (Basel). 2024 Sep 25;14(19):2770. doi: 10.3390/ani14192770 (PMC11475073; doi:10.3390/ani14192770)
Supplement: Supplementary file 1 [file animals-14-02770-s001.zip › animals-3147547-supplementary.xlsx]

## Sheet: Table S1
Pairwise relatedness estimates among 29 fishing cat (Prionailurus viverrinus) individuals using ML-Relate
	MP1	FP2	MJ1	FJ2	FJ3	FJ4	MP3	FP4	FJ5	FJ6	MR1	FR2	MR3	MR4	FR5	AMS1	BMP1	BFP1	CFP2	CMP2	DFP3	DMP3	AFP4	EMS2	FMP4	FMS3	GFP5	HMJ1	HFJ1
MP1	1
FP2	0	1
MJ1	0.04	0.8	1
FJ2	0	0.17	0.08	1
FJ3	0	0.49	0.5	0.06	1
FJ4	0.21	0.52	0.52	0.19	0.72	1
MP3	0.05	0	0	0	0.07	0.07	1
FP4	0.15	0.5	0.5	0.02	0.34	0.5	0.08	1
FJ5	0.55	0.21	0.11	0.5	0.26	0.5	0	0.27	1
FJ6	0.5	0.24	0.1	0.5	0	0.09	0	0.16	0.8	1
MR1	0.14	0	0.02	0	0	0	0	0	0.04	0.12	1
FR2	0	0	0	0.01	0	0.1	0	0	0	0	0.14	1
MR3	0	0.31	0.31	0.36	0	0.07	0.01	0.2	0	0.35	0	0	1
MR4	0	0.14	0.17	0.15	0.04	0.14	0.07	0	0	0	0	0	0.07	1
FR5	0	0	0	0	0	0	0	0	0	0	0.04	0.21	0	0	1
AMS1	0	0	0	0	0	0	0.02	0	0	0	0.14	0.05	0	0	0.17	1
BMP1	0	0	0	0	0.07	0	0.06	0.08	0	0	0	0.06	0	0.01	0.06	0	1
BFP1	0	0	0	0	0.29	0	0	0	0	0	0	0	0	0.22	0	0	0.16	1
CFP2	0.05	0	0	0	0	0	0	0	0	0	0	0.06	0	0.24	0	0.12	0.08	0.49	1
CMP2	0.06	0	0	0	0	0	0.04	0	0.08	0	0.2	0	0	0	0.15	0.05	0.08	0	0.07	1
DFP3	0	0.05	0	0	0.02	0	0.07	0.01	0	0	0	0	0.12	0	0	0	0.22	0.13	0	0	1
DMP3	0.02	0	0	0	0	0	0	0	0	0	0.11	0.17	0	0	0.19	0	0	0	0.21	0.1	0	1
AFP4	0	0	0	0	0.14	0	0.04	0.16	0.2	0	0.06	0	0	0	0	0	0	0.29	0.16	0	0.45	0	1
EMS2	0.24	0	0	0.18	0	0	0.32	0.1	0.09	0.34	0.18	0	0.23	0	0	0	0.09	0	0	0.29	0	0	0.05	1
FMP4	0.18	0	0.26	0	0.03	0	0.3	0.23	0.25	0.17	0	0	0	0.18	0	0	0	0	0.25	0.05	0	0	0	0.14	1
FMS3	0	0	0	0	0	0	0	0	0	0	0	0	0.11	0.02	0.19	0.14	0	0	0.03	0.04	0	0.27	0	0	0	1
GFP5	0	0	0.05	0	0.08	0	0	0	0	0	0	0	0	0	0	0	0.21	0.5	0.5	0	0.33	0.1	0.32	0	0	0	1
HMJ1	0	0	0	0	0	0	0	0	0	0.01	0.16	0.11	0.07	0	0.19	0.5	0	0	0	0	0.12	0	0.2	0	0	0.07	0	1
HFJ1	0	0	0	0	0	0	0	0	0	0	0.09	0	0	0	0.06	0.5	0.28	0.12	0	0.03	0.5	0	0.05	0	0	0.06	0.1	0	1
				First generation relationship			0.35 and above
				Second genertaion relationship			0.125 - 0.35
				Unrelated			0 - 0.125
